# Supplementary material for: NMR-Based Metabolomics Analysis of Metabolite Profiles in Two Species of Boletes Subjected to Different Drying Methods
Source: Metabolites. 2025 Feb 23;15(3):152. doi: 10.3390/metabo15030152 (PMC11943625; doi:10.3390/metabo15030152)
Supplement: Supplementary file 1 [file metabolites-15-00152-s001.zip]

Archive with 1 entries (1 files):
- metabolites-3430353-supplementary.pdf
